# Supplementary material for: Fluoroquinolone Antibiotics Exhibit Low Antiviral Activity against SARS-CoV-2 and MERS-CoV
Source: Viruses. 2020 Dec 23;13(1):8. doi: 10.3390/v13010008 (PMC7822115; doi:10.3390/v13010008)
Supplement: Supplementary file 1 [file viruses-13-00008-s001.zip]

Archive with 7 entries (6 files):
- Scroggs_Viruses_FigureS1.eps
- __MACOSX/
- __MACOSX/._Scroggs_Viruses_FigureS1.eps
- Scroggs_Viruses_Data.xlsx
- __MACOSX/._Scroggs_Viruses_Data.xlsx
- Scroggs_Viruses_FigureS2.eps
- __MACOSX/._Scroggs_Viruses_FigureS2.eps
