# Supplementary material for: Fluoroquinolone Antibiotics Exhibit Low Antiviral Activity against SARS-CoV-2 and MERS-CoV
Source: Viruses. 2020 Dec 23;13(1):8. doi: 10.3390/v13010008 (PMC7822115; doi:10.3390/v13010008)
Supplement: Supplementary file 1 [file viruses-13-00008-s001.zip › Scroggs_Viruses_Data.xlsx]

## Sheet: Viral Titers
Cell	Virus	Drug	Concentration_uM	Viral_titer_pfu_ml
Vero	SARS-CoV-2	Enoxacin	600	1.3
Vero	SARS-CoV-2	Enoxacin	600	1.3
Vero	SARS-CoV-2	Enoxacin	600	1.3
Vero	SARS-CoV-2	Enoxacin	300	1.3
Vero	SARS-CoV-2	Enoxacin	300	1.3
Vero	SARS-CoV-2	Enoxacin	300	1.30103
Vero	SARS-CoV-2	Enoxacin	150	1.90309
Vero	SARS-CoV-2	Enoxacin	150	2.64345
Vero	SARS-CoV-2	Enoxacin	150	3
Vero	SARS-CoV-2	Enoxacin	75	2.68124
Vero	SARS-CoV-2	Enoxacin	75	3.07918
Vero	SARS-CoV-2	Enoxacin	75	3.62325
Vero	SARS-CoV-2	Enoxacin	37.5	2.77815
Vero	SARS-CoV-2	Enoxacin	37.5	3.76343
Vero	SARS-CoV-2	Enoxacin	37.5	3.73239
Vero	SARS-CoV-2	Enoxacin	18.75	3.77815
Vero	SARS-CoV-2	Enoxacin	18.75	4.27416
Vero	SARS-CoV-2	Enoxacin	18.75	4.38021
Vero	SARS-CoV-2	Enoxacin	9.375	4
Vero	SARS-CoV-2	Enoxacin	9.375	4.04922
Vero	SARS-CoV-2	Enoxacin	9.375	4.14613
Vero	SARS-CoV-2	Enoxacin	4.6875	4.07188
Vero	SARS-CoV-2	Enoxacin	4.6875	4.12057
Vero	SARS-CoV-2	Enoxacin	4.6875	4.07918
Vero	SARS-CoV-2	Enoxacin	2.3438	4.07188
Vero	SARS-CoV-2	Enoxacin	2.3438	3.99123
Vero	SARS-CoV-2	Enoxacin	2.3438	4.20412
Vero	SARS-CoV-2	Enoxacin	1.1719	3.86923
Vero	SARS-CoV-2	Enoxacin	1.1719	4.04139
Vero	SARS-CoV-2	Enoxacin	1.1719	4.44716
Vero	SARS-CoV-2	Enoxacin	0.5859	3.94448
Vero	SARS-CoV-2	Enoxacin	0.5859	4.09342
Vero	SARS-CoV-2	Enoxacin	0.5859	4.20412
Vero	SARS-CoV-2	Enoxacin	0	4.16435
Vero	SARS-CoV-2	Enoxacin	0	4.07918
Vero	SARS-CoV-2	Enoxacin	0	4.5563
A549+hACE2	SARS-CoV-2	Enoxacin	600	1.3
A549+hACE2	SARS-CoV-2	Enoxacin	600	1.3
A549+hACE2	SARS-CoV-2	Enoxacin	600	1.3
A549+hACE2	SARS-CoV-2	Enoxacin	300	2.20412
A549+hACE2	SARS-CoV-2	Enoxacin	300	2.20412
A549+hACE2	SARS-CoV-2	Enoxacin	300	2.34242
A549+hACE2	SARS-CoV-2	Enoxacin	150	3.60206
A549+hACE2	SARS-CoV-2	Enoxacin	150	3.60206
A549+hACE2	SARS-CoV-2	Enoxacin	150	4
A549+hACE2	SARS-CoV-2	Enoxacin	75	4.34242
A549+hACE2	SARS-CoV-2	Enoxacin	75	4.44716
A549+hACE2	SARS-CoV-2	Enoxacin	75	4
A549+hACE2	SARS-CoV-2	Enoxacin	37.5	4.38021
A549+hACE2	SARS-CoV-2	Enoxacin	37.5	4.25527
A549+hACE2	SARS-CoV-2	Enoxacin	37.5	4.25527
A549+hACE2	SARS-CoV-2	Enoxacin	18.75	4.30103
A549+hACE2	SARS-CoV-2	Enoxacin	18.75	4.38021
A549+hACE2	SARS-CoV-2	Enoxacin	18.75	4.20412
A549+hACE2	SARS-CoV-2	Enoxacin	9.375	4.25527
A549+hACE2	SARS-CoV-2	Enoxacin	9.375	4.41497
A549+hACE2	SARS-CoV-2	Enoxacin	9.375	4.34242
A549+hACE2	SARS-CoV-2	Enoxacin	4.6875	4.47712
A549+hACE2	SARS-CoV-2	Enoxacin	4.6875	4.57978
A549+hACE2	SARS-CoV-2	Enoxacin	4.6875	4.60206
A549+hACE2	SARS-CoV-2	Enoxacin	0	4.66276
A549+hACE2	SARS-CoV-2	Enoxacin	0	4.53148
A549+hACE2	SARS-CoV-2	Enoxacin	0	4.53148
Vero	MERS-CoV	Enoxacin	600	1.3
Vero	MERS-CoV	Enoxacin	600	1.3
Vero	MERS-CoV	Enoxacin	600	1.3
Vero	MERS-CoV	Enoxacin	300	4.45025
Vero	MERS-CoV	Enoxacin	300	4.38382
Vero	MERS-CoV	Enoxacin	300	4.39445
Vero	MERS-CoV	Enoxacin	150	6.15229
Vero	MERS-CoV	Enoxacin	150	6.23045
Vero	MERS-CoV	Enoxacin	150	6.30103
Vero	MERS-CoV	Enoxacin	75	6.2833
Vero	MERS-CoV	Enoxacin	75	6.34635
Vero	MERS-CoV	Enoxacin	75	6.36549
Vero	MERS-CoV	Enoxacin	37.5	6.36922
Vero	MERS-CoV	Enoxacin	37.5	6.43136
Vero	MERS-CoV	Enoxacin	37.5	6.5955
Vero	MERS-CoV	Enoxacin	18.75	6.36173
Vero	MERS-CoV	Enoxacin	18.75	6.44091
Vero	MERS-CoV	Enoxacin	18.75	6.4183
Vero	MERS-CoV	Enoxacin	9.375	6.27875
Vero	MERS-CoV	Enoxacin	9.375	6.30535
Vero	MERS-CoV	Enoxacin	9.375	6.29667
Vero	MERS-CoV	Enoxacin	0	6.30103
Vero	MERS-CoV	Enoxacin	0	6.31806
Vero	MERS-CoV	Enoxacin	0	6.30535
Vero	SARS-CoV-2	Ciprofloxacin	600	0
Vero	SARS-CoV-2	Ciprofloxacin	600	0
Vero	SARS-CoV-2	Ciprofloxacin	600	0
Vero	SARS-CoV-2	Ciprofloxacin	300	2.79239
Vero	SARS-CoV-2	Ciprofloxacin	300	0
Vero	SARS-CoV-2	Ciprofloxacin	300	2.30103
Vero	SARS-CoV-2	Ciprofloxacin	150	4.07188
Vero	SARS-CoV-2	Ciprofloxacin	150	4.2878
Vero	SARS-CoV-2	Ciprofloxacin	150	3.90309
Vero	SARS-CoV-2	Ciprofloxacin	0	4.53148
Vero	SARS-CoV-2	Ciprofloxacin	0	4.57978
Vero	SARS-CoV-2	Ciprofloxacin	0	4.25527
A549+hACE2	SARS-CoV-2	Ciprofloxacin	600	1.30103
A549+hACE2	SARS-CoV-2	Ciprofloxacin	600	0
A549+hACE2	SARS-CoV-2	Ciprofloxacin	600	0
A549+hACE2	SARS-CoV-2	Ciprofloxacin	300	3.95424
A549+hACE2	SARS-CoV-2	Ciprofloxacin	300	3.53148
A549+hACE2	SARS-CoV-2	Ciprofloxacin	300	3.83251
A549+hACE2	SARS-CoV-2	Ciprofloxacin	150	4.60206
A549+hACE2	SARS-CoV-2	Ciprofloxacin	150	4.1271
A549+hACE2	SARS-CoV-2	Ciprofloxacin	150	4.01703
A549+hACE2	SARS-CoV-2	Ciprofloxacin	0	4.0569
A549+hACE2	SARS-CoV-2	Ciprofloxacin	0	4.47712
A549+hACE2	SARS-CoV-2	Ciprofloxacin	0	4.57978
Vero	SARS-CoV-2	Levofloxacin	600	1.90309
Vero	SARS-CoV-2	Levofloxacin	600	1.90309
Vero	SARS-CoV-2	Levofloxacin	600	2.07918
Vero	SARS-CoV-2	Levofloxacin	300	4.10037
Vero	SARS-CoV-2	Levofloxacin	300	4.10037
Vero	SARS-CoV-2	Levofloxacin	300	4.04922
Vero	SARS-CoV-2	Levofloxacin	150	4.44716
Vero	SARS-CoV-2	Levofloxacin	150	4.44716
Vero	SARS-CoV-2	Levofloxacin	150	4.44716
Vero	SARS-CoV-2	Levofloxacin	0	5.23553
Vero	SARS-CoV-2	Levofloxacin	0	5.30103
Vero	SARS-CoV-2	Levofloxacin	0	5.50786
A549+hACE2	SARS-CoV-2	Levofloxacin	600	2.8451
A549+hACE2	SARS-CoV-2	Levofloxacin	600	2.90309
A549+hACE2	SARS-CoV-2	Levofloxacin	600	3.07918
A549+hACE2	SARS-CoV-2	Levofloxacin	300	4.68124
A549+hACE2	SARS-CoV-2	Levofloxacin	300	3.90309
A549+hACE2	SARS-CoV-2	Levofloxacin	300	4.30103
A549+hACE2	SARS-CoV-2	Levofloxacin	150	4.716
A549+hACE2	SARS-CoV-2	Levofloxacin	150	4.94448
A549+hACE2	SARS-CoV-2	Levofloxacin	150	4.77815
A549+hACE2	SARS-CoV-2	Levofloxacin	0	4.0569
A549+hACE2	SARS-CoV-2	Levofloxacin	0	4.47712
A549+hACE2	SARS-CoV-2	Levofloxacin	0	4.57978
Vero	SARS-CoV-2	Moxifloxacin	600	0
Vero	SARS-CoV-2	Moxifloxacin	600	0
Vero	SARS-CoV-2	Moxifloxacin	600	0
Vero	SARS-CoV-2	Moxifloxacin	300	2.44716
Vero	SARS-CoV-2	Moxifloxacin	300	2.86923
Vero	SARS-CoV-2	Moxifloxacin	300	2.95424
Vero	SARS-CoV-2	Moxifloxacin	150	4.30103
Vero	SARS-CoV-2	Moxifloxacin	150	4.5563
Vero	SARS-CoV-2	Moxifloxacin	150	4
Vero	SARS-CoV-2	Moxifloxacin	0	5.23553
Vero	SARS-CoV-2	Moxifloxacin	0	5.30103
Vero	SARS-CoV-2	Moxifloxacin	0	5.50786
A549+hACE2	SARS-CoV-2	Moxifloxacin	600	0
A549+hACE2	SARS-CoV-2	Moxifloxacin	600	0
A549+hACE2	SARS-CoV-2	Moxifloxacin	600	0
A549+hACE2	SARS-CoV-2	Moxifloxacin	300	2.76343
A549+hACE2	SARS-CoV-2	Moxifloxacin	300	2.34242
A549+hACE2	SARS-CoV-2	Moxifloxacin	300	1.30103
A549+hACE2	SARS-CoV-2	Moxifloxacin	150	4.5563
A549+hACE2	SARS-CoV-2	Moxifloxacin	150	4.10721
A549+hACE2	SARS-CoV-2	Moxifloxacin	150	3.96379
A549+hACE2	SARS-CoV-2	Moxifloxacin	0	4.0569
A549+hACE2	SARS-CoV-2	Moxifloxacin	0	4.47712
A549+hACE2	SARS-CoV-2	Moxifloxacin	0	4.57978

## Sheet: Absorbance
Cell	Drug	Concentration_uM	Normalized_Absorbance
Vero	Enoxacin	600	0.920436
Vero	Enoxacin	600	0.960649
Vero	Enoxacin	600	0.907149
Vero	Enoxacin	300	0.81179
Vero	Enoxacin	300	0.797915
Vero	Enoxacin	300	0.830368
Vero	Enoxacin	150	0.841185
Vero	Enoxacin	150	0.889629
Vero	Enoxacin	150	0.90174
Vero	Enoxacin	75	0.926785
Vero	Enoxacin	75	0.945246
Vero	Enoxacin	75	0.945246
Vero	Enoxacin	37.5	0.905033
Vero	Enoxacin	37.5	0.875754
Vero	Enoxacin	37.5	0.893157
Vero	Enoxacin	18.75	0.913028
Vero	Enoxacin	18.75	0.902211
Vero	Enoxacin	18.75	0.949126
Vero	Enoxacin	9.375	0.920318
Vero	Enoxacin	9.375	0.939719
Vero	Enoxacin	9.375	0.934428
Vero	Enoxacin	4.6875	0.977463
Vero	Enoxacin	4.6875	0.961942
Vero	Enoxacin	4.6875	0.910676
Vero	Enoxacin	0	1.00921
Vero	Enoxacin	0	1.04202
Vero	Enoxacin	0	0.948773
A549+hACE2	Enoxacin	600	0.946229
A549+hACE2	Enoxacin	600	0.962198
A549+hACE2	Enoxacin	600	1.00659
A549+hACE2	Enoxacin	300	0.969506
A549+hACE2	Enoxacin	300	1.03284
A549+hACE2	Enoxacin	300	1.05639
A549+hACE2	Enoxacin	150	1.03352
A549+hACE2	Enoxacin	150	0.979114
A549+hACE2	Enoxacin	150	1.03663
A549+hACE2	Enoxacin	75	1.00293
A549+hACE2	Enoxacin	75	0.892909
A549+hACE2	Enoxacin	75	0.992782
A549+hACE2	Enoxacin	37.5	1.01674
A549+hACE2	Enoxacin	37.5	0.899811
A549+hACE2	Enoxacin	37.5	1.02959
A549+hACE2	Enoxacin	18.75	1.01444
A549+hACE2	Enoxacin	18.75	0.971942
A549+hACE2	Enoxacin	18.75	1.01227
A549+hACE2	Enoxacin	9.375	1.09184
A549+hACE2	Enoxacin	9.375	1.0415
A549+hACE2	Enoxacin	9.375	0.984392
A549+hACE2	Enoxacin	4.6875	1.08657
A549+hACE2	Enoxacin	4.6875	1.15653
A549+hACE2	Enoxacin	4.6875	0.910637
A549+hACE2	Enoxacin	0	1.00212
A549+hACE2	Enoxacin	0	1.06153
A549+hACE2	Enoxacin	0	0.93635
Vero	Ciprofloxacin	600	0.85845
Vero	Ciprofloxacin	600	0.850785
Vero	Ciprofloxacin	600	0.845593
Vero	Ciprofloxacin	300	1.01001
Vero	Ciprofloxacin	300	0.991594
Vero	Ciprofloxacin	300	0.962789
Vero	Ciprofloxacin	150	0.993942
Vero	Ciprofloxacin	150	0.98603
Vero	Ciprofloxacin	150	1.03622
Vero	Ciprofloxacin	75	0.953517
Vero	Ciprofloxacin	75	0.941526
Vero	Ciprofloxacin	75	0.950797
Vero	Ciprofloxacin	37.5	0.957844
Vero	Ciprofloxacin	37.5	0.957349
Vero	Ciprofloxacin	37.5	0.960935
Vero	Ciprofloxacin	18.75	0.969959
Vero	Ciprofloxacin	18.75	0.977377
Vero	Ciprofloxacin	18.75	0.974286
Vero	Ciprofloxacin	9.375	1.00012
Vero	Ciprofloxacin	9.375	0.952775
Vero	Ciprofloxacin	9.375	0.954753
Vero	Ciprofloxacin	4.6875	1.05056
Vero	Ciprofloxacin	4.6875	1.02052
Vero	Ciprofloxacin	4.6875	1.04747
Vero	Ciprofloxacin	0	1.0042
Vero	Ciprofloxacin	0	1.03363
Vero	Ciprofloxacin	0	0.966374
A549+hACE2	Ciprofloxacin	600	0.913784
A549+hACE2	Ciprofloxacin	600	0.909685
A549+hACE2	Ciprofloxacin	600	0.880605
A549+hACE2	Ciprofloxacin	300	0.957212
A549+hACE2	Ciprofloxacin	300	0.995901
A549+hACE2	Ciprofloxacin	300	0.9567
A549+hACE2	Ciprofloxacin	150	0.876761
A549+hACE2	Ciprofloxacin	150	0.952857
A549+hACE2	Ciprofloxacin	150	0.98847
A549+hACE2	Ciprofloxacin	75	0.921214
A549+hACE2	Ciprofloxacin	75	0.896746
A549+hACE2	Ciprofloxacin	75	0.864591
A549+hACE2	Ciprofloxacin	37.5	0.975275
A549+hACE2	Ciprofloxacin	37.5	0.958237
A549+hACE2	Ciprofloxacin	37.5	0.898796
A549+hACE2	Ciprofloxacin	18.75	0.979631
A549+hACE2	Ciprofloxacin	18.75	0.982449
A549+hACE2	Ciprofloxacin	18.75	0.931591
A549+hACE2	Ciprofloxacin	9.375	0.990776
A549+hACE2	Ciprofloxacin	9.375	0.961696
A549+hACE2	Ciprofloxacin	9.375	0.934666
A549+hACE2	Ciprofloxacin	4.6875	1.06341
A549+hACE2	Ciprofloxacin	4.6875	0.995388
A549+hACE2	Ciprofloxacin	4.6875	1.08788
A549+hACE2	Ciprofloxacin	0	0.991033
A549+hACE2	Ciprofloxacin	0	1.01524
A549+hACE2	Ciprofloxacin	0	0.984755
Vero	Levofloxacin	600	0.856469
Vero	Levofloxacin	600	0.771608
Vero	Levofloxacin	600	0.83604
Vero	Levofloxacin	300	0.843897
Vero	Levofloxacin	300	0.850183
Vero	Levofloxacin	300	0.826611
Vero	Levofloxacin	150	0.859612
Vero	Levofloxacin	150	0.856469
Vero	Levofloxacin	150	0.862755
Vero	Levofloxacin	75	0.865898
Vero	Levofloxacin	75	0.858041
Vero	Levofloxacin	75	0.81561
Vero	Levofloxacin	37.5	0.853326
Vero	Levofloxacin	37.5	0.876899
Vero	Levofloxacin	37.5	0.795181
Vero	Levofloxacin	18.75	0.765322
Vero	Levofloxacin	18.75	0.869041
Vero	Levofloxacin	18.75	0.826611
Vero	Levofloxacin	9.375	0.858041
Vero	Levofloxacin	9.375	0.883185
Vero	Levofloxacin	9.375	0.859612
Vero	Levofloxacin	4.6875	0.826611
Vero	Levofloxacin	4.6875	0.853326
Vero	Levofloxacin	4.6875	0.856469
Vero	Levofloxacin	0	1.27292
Vero	Levofloxacin	0	0.854898
Vero	Levofloxacin	0	0.872184
A549+hACE2	Levofloxacin	600	0.9399
A549+hACE2	Levofloxacin	600	0.916528
A549+hACE2	Levofloxacin	600	0.951586
A549+hACE2	Levofloxacin	300	1.02003
A549+hACE2	Levofloxacin	300	1.11018
A549+hACE2	Levofloxacin	300	0.983306
A549+hACE2	Levofloxacin	150	0.966611
A549+hACE2	Levofloxacin	150	1.01169
A549+hACE2	Levofloxacin	150	0.974958
A549+hACE2	Levofloxacin	75	1.00501
A549+hACE2	Levofloxacin	75	1.01002
A549+hACE2	Levofloxacin	75	0.998331
A549+hACE2	Levofloxacin	37.5	1.00167
A549+hACE2	Levofloxacin	37.5	0.998331
A549+hACE2	Levofloxacin	37.5	0.996661
A549+hACE2	Levofloxacin	18.75	0.983306
A549+hACE2	Levofloxacin	18.75	0.966611
A549+hACE2	Levofloxacin	18.75	0.996661
A549+hACE2	Levofloxacin	9.375	1
A549+hACE2	Levofloxacin	9.375	1.09683
A549+hACE2	Levofloxacin	9.375	1.12354
A549+hACE2	Levofloxacin	4.6875	0.993322
A549+hACE2	Levofloxacin	4.6875	1.02838
A549+hACE2	Levofloxacin	4.6875	1.01503
A549+hACE2	Levofloxacin	0	1.00668
A549+hACE2	Levofloxacin	0	0.981636
A549+hACE2	Levofloxacin	0	1.01169
Vero	Moxifloxacin	600	0.90074
Vero	Moxifloxacin	600	0.924784
Vero	Moxifloxacin	600	0.895191
Vero	Moxifloxacin	300	0.917386
Vero	Moxifloxacin	300	0.778668
Vero	Moxifloxacin	300	0.778668
Vero	Moxifloxacin	150	0.917386
Vero	Moxifloxacin	150	0.928483
Vero	Moxifloxacin	150	0.980271
Vero	Moxifloxacin	75	0.94328
Vero	Moxifloxacin	75	0.94143
Vero	Moxifloxacin	75	0.950678
Vero	Moxifloxacin	37.5	1.01541
Vero	Moxifloxacin	37.5	0.972873
Vero	Moxifloxacin	37.5	1.00062
Vero	Moxifloxacin	18.75	1.06165
Vero	Moxifloxacin	18.75	0.971023
Vero	Moxifloxacin	18.75	0.972873
Vero	Moxifloxacin	9.375	0.98767
Vero	Moxifloxacin	9.375	1.00062
Vero	Moxifloxacin	9.375	0.971023
Vero	Moxifloxacin	4.6875	1.01171
Vero	Moxifloxacin	4.6875	0.972873
Vero	Moxifloxacin	4.6875	1.01171
Vero	Moxifloxacin	0	0.995068
Vero	Moxifloxacin	0	0.991369
Vero	Moxifloxacin	0	1.01356
A549+hACE2	Moxifloxacin	600	0.804312
A549+hACE2	Moxifloxacin	600	0.837479
A549+hACE2	Moxifloxacin	600	0.792703
A549+hACE2	Moxifloxacin	300	0.87728
A549+hACE2	Moxifloxacin	300	0.878939
A549+hACE2	Moxifloxacin	300	0.932007
A549+hACE2	Moxifloxacin	150	0.913765
A549+hACE2	Moxifloxacin	150	0.895522
A549+hACE2	Moxifloxacin	150	0.961857
A549+hACE2	Moxifloxacin	75	0.983416
A549+hACE2	Moxifloxacin	75	0.966832
A549+hACE2	Moxifloxacin	75	0.995025
A549+hACE2	Moxifloxacin	37.5	1.01658
A549+hACE2	Moxifloxacin	37.5	0.985075
A549+hACE2	Moxifloxacin	37.5	0.970149
A549+hACE2	Moxifloxacin	18.75	0.993367
A549+hACE2	Moxifloxacin	18.75	0.93864
A549+hACE2	Moxifloxacin	18.75	0.998342
A549+hACE2	Moxifloxacin	9.375	0.971808
A549+hACE2	Moxifloxacin	9.375	0.932007
A549+hACE2	Moxifloxacin	9.375	1.00332
A549+hACE2	Moxifloxacin	4.6875	0.965174
A549+hACE2	Moxifloxacin	4.6875	0.983416
A549+hACE2	Moxifloxacin	4.6875	0.961857
A549+hACE2	Moxifloxacin	0	1.00498
A549+hACE2	Moxifloxacin	0	1.01327
A549+hACE2	Moxifloxacin	0	0.981758
